# Supplementary material for: Development of an Integrated CE-Cell-SELEX Strategy for Rational Selection of Human Bone Microvascular Endothelial Cell Aptamers
Source: Molecules. 2026 May 31;31(11):1881. doi: 10.3390/molecules31111881 (PMC13258299; doi:10.3390/molecules31111881)
Supplement: Supplementary file 1 [file molecules-31-01881-s001.zip]

Archive with 1 entries (1 files):
- molecules-4321986-supplementary.pdf
